# Supplementary material for: Metabolomic Profiling of Nicotiana Spp. Nectars Indicate That Pollinator Feeding Preference Is a Stronger Determinant Than Plant Phylogenetics in Shaping Nectar Diversity
Source: Metabolites. 2020 May 22;10(5):214. doi: 10.3390/metabo10050214 (PMC7281725; doi:10.3390/metabo10050214)
Supplement: Supplementary file 1 [file metabolites-10-00214-s001.zip]

Archive with 4 entries (4 files):
- Table S2.xlsx
- Table S1.xlsx
- Table S3.xlsx
- Table S4.xlsx
