# Supplementary material for: Metabolomic Profiling of Nicotiana Spp. Nectars Indicate That Pollinator Feeding Preference Is a Stronger Determinant Than Plant Phylogenetics in Shaping Nectar Diversity
Source: Metabolites. 2020 May 22;10(5):214. doi: 10.3390/metabo10050214 (PMC7281725; doi:10.3390/metabo10050214)
Supplement: Supplementary file 1 [file metabolites-10-00214-s001.zip › Table S2.xlsx]

## Sheet: Metabolome_Summary
Supplemental File 2: Summary Nicotiana floral nectar sugars and amino acids. Each sample consisted of nectar pooled from three flowers of a single plant. A total of three individual plants were sampled per species. Essential amino acids include: arginine, histidine, isoleucine, leucine, lysine, tryptophan, methionine, phenylalanine, threonine, valine. Non-essential amino acids include: alanine, g…
Summary by Species										Type of amino acids
Species	Section	Pollinator Syndrome	Fructose (M)	Glucose (M)	Sucrose (M)	Total Sugar (M)	Frucose:Glucose Ratio	Sucrose:Hexose Ratio	Total Amino Acids (mM)	% Essential	% Non-essential	% Non-proteinaceous	Proline (mM)	% Proline
N. glutinosa	Undulataea	Moth, Butterflies	0.657 ± 0.047	0.521 ± 0.036	0.220 ± 0.022	1.398 ± 0.103	1.260 ± 0.004	0.185 ± 0.010	0.319 ± 0.073	8.529 ± 0.738	89.277 ± 1.112	2.195 ± 0.436	0.135 ± 0.030	43.464 ± 2.754
N. glauca	Noctiflorae	Hummingbird	0.612 ± 0.050	0.039 ± 0.002	0.772 ± 0.053	1.424 ± 0.100	15.966 ± 1.656	1.194 ± 0.044	14.146 ± 2.378	1.923 ± 0.128	97.911 ± 0.122	0.166 ± 0.025	11.812 ± 1.966	83.618 ± 1.243
N. paniculata	Paniculatae	Hummingbird	1.718 ± 0.424	0.135 ± 0.027	1.128 ± 0.244	2.981 ± 0.694	12.377 ± 0.769	0.626 ± 0.020	7.792 ± 0.961	8.272 ± 0.415	91.477 ± 0.413	0.251 ± 0.024	6.033 ± 0.728	77.642 ± 1.274
N. rustica	Rusticae	Moth; Bee	2.928 ± 0.211	0.489 ± 0.058	1.212 ± 0.062	4.630 ± 0.319	6.186 ± 0.376	0.360 ± 0.016	8.800 ± 0.341	14.437 ± 0.732	84.78 ± 0.783	0.783 ± 0.157	3.368 ± 0.199	38.447 ± 2.391
N. repanda	Repandae	Moth; Butterflies	0.349 ± 0.020	0.082 ± 0.006	0.568 ± 0.019	0.999 ± 0.040	4.290 ± 0.091	1.336 ± 0.062	1.183 ± 0.096	24.414 ± 1.076	70.94 ± 0.970	4.645 ± 0.330	0.436 ± 0.051	36.398 ± 2.081
N. sylvestris	Sylvestres	Hawkmoth	0.322 ± 0.016	0.255 ± 0.012	0.501 ± 0.033	1.078 ± 0.058	1.265 ± 0.008	0.869 ± 0.031	0.351 ± 0.057	15.669 ± 1.160	77.478 ± 2.126	6.853 ± 1.428	0.120 ± 0.019	34.770 ± 3.601
N. gossei	Suaveolentes	Moth; Butterflies	0.788 ± 0.046	0.564 ± 0.031	0.114 ± 0.011	1.465 ± 0.088	1.396 ± 0.006	0.083 ± 0.004	1.007 ± 0.096	14.453 ± 0.618	83.841 ± 0.569	1.707 ± 0.130	0.257 ± 0.034	25.127 ± 1.493
N. tabacum (xanthi)	Nicotiana	Hummingbird	0.567 ± 0.027	0.424 ± 0.021	0.307 ± 0.020	1.298 ± 0.051	1.336 ± 0.003	0.315 ± 0.029	1.124 ± 0.149	10.726 ± 0.711	87.49 ± 0.749	1.784 ± 0.242	0.220 ± 0.034	19.269 ± 0.681
N. tabacum (samsun)	Nicotiana	Hummingbird	0.649 ± 0.035	0.516 ± 0.025	0.257 ± 0.008	1.422 ± 0.066	1.255 ± 0.014	0.222 ± 0.006	0.731 ± 0.183	8.524 ± 0.527	89.923 ± 0.638	1.554 ± 0.185	0.179 ± 0.045	24.484 ± 1.167
N. clevelandii	Polydicliae	Moth, Bee	1.018 ± 0.079	0.790 ± 0.058	0.246 ± 0.016	2.055 ± 0.150	1.288 ± 0.008	0.137 ± 0.006	8.167 ± 0.306	12.516 ± 0.678	86.541 ± 0.625	0.943 ± 0.158	1.849 ± 0.119	22.686 ± 1.432
N. sanderae	Alatae	Moths; Butterflies	0.676 ± 0.059	0.245 ± 0.019	1.011 ± 0.080	1.932 ± 0.142	2.756 ± 0.075	1.113 ± 0.071	0.775 ± 0.077	12.856 ± 0.976	84.655 ± 1.108	2.489 ± 0.234	0.328 ± 0.042	41.973 ± 2.002
N. plumbaginifolia	Alatae	Hawkmoth	0.864 ± 0.125	0.656 ± 0.096	0.230 ± 0.038	1.750 ± 0.214	1.319 ± 0.008	0.166 ± 0.032	1.296 ± 0.152	13.085 ± 0.792	85.466 ± 1.023	1.448 ± 0.245	0.442 ± 0.076	33.124 ± 2.358
N. langsdorffii	Alatae	Hummingbird; Bee	2.646 ± 0.268	1.927 ± 0.186	1.720 ± 0.302	6.292 ± 0.704	1.370 ± 0.007	0.373 ± 0.050	13.258 ± 0.999	14.748 ± 0.732	84.678 ± 0.792	0.574 ± 0.084	8.758 ± 0.862	65.564 ± 2.257
N. forgentiana	Alatae	Hummingbird	0.728 ± 0.087	0.474 ± 0.057	0.952 ± 0.057	2.154 ± 0.194	1.537 ± 0.018	0.836 ± 0.074	2.135 ± 0.730	9.099 ± 0.446	87.351 ± 1.202	3.550 ± 1.280	0.765 ± 0.275	33.912 ± 1.808
N. alata	Alatae	Hawkmoth	0.570 ± 0.046	0.173 ± 0.025	0.795 ± 0.052	1.538 ± 0.118	3.428 ± 0.206	1.086 ± 0.047	0.263 ± 0.011	27.259 ± 1.080	69.888 ± 1.211	2.853 ± 0.256	0.076 ± 0.008	28.751 ± 2.247
Summary by Section								Type of amino acids
Section	Fructose (M)	Glucose (M)	Sucrose (M)	Total Sugar (M)	Frucose:Glucose Ratio	Sucrose:Hexose Ratio	Total Amino Acids (mM)	% Essential	% Non-essential	% Non-proteinaceous
Undulataea	0.657 ± 0.047	0.521 ± 0.036	0.220 ± 0.022	1.398 ± 0.103	1.26 ± 0.004	0.185 ± 0.010	0.319 ± 0.073	8.529 ± 0.738	89.277 ± 1.112	2.195 ± 0.436
Noctiflorae	0.612 ± 0.050	0.039 ± 0.002	0.772 ± 0.053	1.424 ± 0.100	15.966 ± 1.656	1.194 ± 0.044	14.146 ± 2.378	1.923 ± 0.128	97.911 ± 0.122	0.166 ± 0.025
Paniculatae	1.718 ± 0.424	0.135 ± 0.027	1.128 ± 0.244	2.981 ± 0.694	12.377 ± 0.769	0.626 ± 0.020	7.792 ± 0.961	8.272 ± 0.415	91.477 ± 0.413	0.251 ± 0.024
Rusticae	2.928 ± 0.211	0.489 ± 0.058	1.212 ± 0.062	4.630 ± 0.319	6.186 ± 0.376	0.36 ± 0.016	8.8 ± 0.341	13.93 ± 0.732	85.272 ± 0.783	0.798 ± 0.157
Repandae	0.859 ± 0.020	0.169 ± 0.006	0.703 ± 0.019	1.732 ± 0.040	4.548 ± 0.091	1.21 ± 0.062	2.696 ± 0.096	21.895 ± 1.076	74.039 ± 0.97	4.065 ± 0.33
Sylvestres	0.322 ± 0.016	0.255 ± 0.012	0.501 ± 0.033	1.078 ± 0.058	1.265 ± 0.008	0.869 ± 0.031	0.351 ± 0.057	15.669 ± 1.16	77.478 ± 2.126	6.853 ± 1.428
Suaveolentes	0.788 ± 0.046	0.564 ± 0.031	0.114 ± 0.011	1.465 ± 0.088	1.396 ± 0.006	0.083 ± 0.004	1.007 ± 0.096	14.453 ± 0.618	83.841 ± 0.569	1.707 ± 0.13
Nicotiana	0.608 ± 0.024	0.470 ± 0.021	0.282 ± 0.013	1.360 ± 0.044	1.296 ± 0.014	0.268 ± 0.020	0.928 ± 0.127	9.625 ± 0.537	88.706 ± 0.596	1.669 ± 0.149
Polydicliae	1.018 ± 0.079	0.790 ± 0.058	0.246 ± 0.016	2.055 ± 0.150	1.288 ± 0.008	0.137 ± 0.006	8.167 ± 0.306	12.516 ± 0.678	86.541 ± 0.625	0.943 ± 0.158
Alatae	1.097 ± 0.156	0.695 ± 0.126	0.942 ± 0.107	2.733 ± 0.363	2.082 ± 0.164	0.715 ± 0.075	3.545 ± 0.938	15.41 ± 1.203	82.408 ± 1.259	2.183 ± 0.318
Summary by Pollinator												Type of amino acids
Pollinator	Fructose (M)	Glucose (M)	Sucrose (M)	Total Sugar (M)	Frucose:Glucose Ratio	Sucrose:Hexose Ratio	Ornithine(µM)	GABA (µm)	beta-alanine (µM)	Proline (µM)	Total Amino Acids (mM)	% Essential	% Non-essential	% Non-proteinaceous
Bee	2.197 ± 0.232	1.069 ± 0.163	1.060 ± 0.177	4.326 ± 0.489	2.948 ± 0.568	0.290 ± 0.031	5.006 ± 0.905	47.27 ± 6.386	5.467 ± 1.229	4658.01 ± 771.341	10.075 ± 0.648	13.731 ± 0.447	85.497 ± 0.442	0.772 ± 0.083
Butterfly	0.617 ± 0.050	0.353 ± 0.055	0.478 ± 0.048	1.448 ± 0.067	2.425 ± 0.340	0.679 ± 0.139	2.204 ± 0.385	9.586 ± 1.337	9.819 ± 3.005	288.955 ± 29.493	0.821 ± 0.079	15.063 ± 1.279	82.178 ± 1.49	2.759 ± 0.274
Hawkmoth	0.585 ± 0.068	0.361 ± 0.060	0.509 ± 0.060	1.455 ± 0.104	2.004 ± 0.253	0.707 ± 0.097	1.85 ± 0.325	9.155 ± 1.605	2.423 ± 0.44	212.752 ± 46.647	0.637 ± 0.124	18.671 ± 1.594	77.611 ± 1.752	3.718 ± 0.722
Hummingbird	1.153 ± 0.153	0.586 ± 0.110	0.856 ± 0.104	2.595 ± 0.335	5.640 ± 1.072	0.594 ± 0.059	1.271 ± 0.167	15.925 ± 2.837	3.157 ± 0.522	4627.734 ± 847.555	6.531 ± 1.042	8.882 ± 0.674	89.805 ± 0.763	1.313 ± 0.284
Moth	1.069 ± 0.149	0.448 ± 0.041	0.562 ± 0.072	2.080 ± 0.211	2.863 ± 0.317	0.536 ± 0.086	4.383 ± 0.752	27.381 ± 6.211	10.276 ± 1.002	1247.512 ± 277.887	3.375 ± 0.618	14.45 ± 0.876	83.421 ± 1.043	2.129 ± 0.238
Summary by Time of Flowering								Type of amino acids
Time	Fructose (M)	Glucose (M)	Sucrose (M)	Total Sugar (M)	Frucose:Glucose Ratio	Sucrose:Hexose Ratio	Total Amino Acids (mM)	% Essential	% Non-essential	% Non-proteinaceous
Day	1.52 ± 0.186	0.588 ± 0.11	0.900 ± 0.107	6.399 ± 2.611	0.509 ± 0.145	3.008 ± 0.844	7.642 ± 2.348	9.589 ± 1.927	89.605 ± 2.019	0.806 ± 0.247
Night	0.639 ± 0.036	0.388 ± 0.034	0.551 ± 0.049	2.044 ± 0.373	0.634 ± 0.164	1.596 ± 0.137	1.722 ± 0.83	15.222 ± 2.124	82.153 ± 2.426	2.625 ± 0.536
