# Supplementary material for: Metabolomic Profiling of Nicotiana Spp. Nectars Indicate That Pollinator Feeding Preference Is a Stronger Determinant Than Plant Phylogenetics in Shaping Nectar Diversity
Source: Metabolites. 2020 May 22;10(5):214. doi: 10.3390/metabo10050214 (PMC7281725; doi:10.3390/metabo10050214)
Supplement: Supplementary file 1 [file metabolites-10-00214-s001.zip › Table S1.xlsx]

## Sheet: Metabolite_Concentrations
Metabolite	Retention Time (min)	Retention Index	N. tabacum (xanthi)								N. sylvestris								N. sanderae								N. tabacum (samsun)								N. rustica								N. repanda
			Concentration (Molar)						Average	Standard Error	Concentration (Molar)						Average	Standard Error	Concentration (Molar)						Average	Standard Error	Concentration (Molar)						Average	Standard Error	Concentration (Molar)						Average	Standard Error	Concentration (Molar)						Average
			Replicate 1	Replicate 2	Replicate 3	Replicate 4	Replicate 5	Replicate 6			Replicate 1	Replicate 2	Replicate 3	Replicate 4	Replicate 5	Replicate 6			Replicate 1	Replicate 2	Replicate 3	Replicate 4	Replicate 5	Replicate 6			Replicate 1	Replicate 2	Replicate 3	Replicate 4	Replicate 5	Replicate 6			Replicate 1	Replicate 2	Replicate 3	Replicate 4	Replicate 5	Replicate 6			Replicate 1	Replicate 2	Replicate 3	Replicate 4	Replicate 5	Replicate 6
Fructose	7.29;7.35	N/A	0.531044	0.593168	0.645833	0.634206	0.483556	0.512725	0.566755	0.0274574	0.330968	0.275705	0.283601	0.331249	0.33192	0.38019	0.322272	0.0155645	0.600268	0.873175	0.770988	0.757643	0.537027	0.516514	0.675936	0.0591751	0.579467	0.518138	0.654378	0.736991	0.718151	0.684049	0.648529	0.0345158	2.08305	3.29171	2.55808	3.0629	3.09607	3.47758	2.92823	0.210678	0.300165	0.302894	0.404147	0.349966	0.321506	0.413601	0.348713
Glucose	7.47;7.59	N/A	0.39453	0.44326	0.486086	0.477516	0.362501	0.381473	0.424228	0.0212511	0.26283	0.215344	0.222722	0.262529	0.269108	0.296106	0.254773	0.0124109	0.250096	0.306852	0.270313	0.260689	0.193361	0.187438	0.244791	0.0189018	0.471865	0.425432	0.521656	0.591539	0.562327	0.522585	0.515901	0.024548	0.307342	0.571686	0.348666	0.450529	0.626699	0.631653	0.489429	0.0578274	0.0683022	0.0708017	0.0876136	0.0841515	0.0740894	0.104607	0.0815943
Sucrose	12.04	N/A	0.245131	0.248062	0.334721	0.316154	0.334141	0.36565	0.30731	0.0202728	0.468071	0.447403	0.461819	0.468122	0.501662	0.661322	0.5014	0.0328002	0.787011	1.01189	1.25786	1.23403	0.904507	0.870529	1.01097	0.0799853	0.260308	0.220944	0.254963	0.273022	0.27737	0.256081	0.257115	0.00813955	0.986536	1.33135	1.13407	1.31991	1.12893	1.37338	1.21236	0.0621126	0.542891	0.566255	0.65857	0.548914	0.527761	0.566032	0.568404
Alanine	2.35	1673	1.1847e-05	1.61697e-05	1.24295e-05	1.45047e-05	9.43018e-06	3.67931e-06	1.13434e-05	1.79925e-06	3.37731e-06	3.18457e-06	5.3809e-06	4.27475e-06	4.17481e-06	4.26449e-06	4.10947e-06	3.19565e-07	9.12505e-06	8.8968e-06	8.89207e-06	1.2655e-05	1.25937e-05	9.19872e-06	1.02269e-05	7.59815e-07	8.31003e-06	1.27931e-05	5.12405e-06	2.51963e-06	1.51364e-06	2.82022e-06	5.51344e-06	1.76239e-06	1.24486e-05	6.36171e-05	7.08237e-05	9.08625e-05	7.92261e-05	0.000118684	7.26104e-05	1.43797e-05	2.69369e-05	5.10716e-05	4.78849e-05	5.44228e-05	2.44115e-05	2.46501e-05	3.82296e-05
Glycine	2.50279	1726.72	5.03633e-06	4.67847e-06	3.94493e-06	2.07485e-05	1.30714e-05	7.87716e-06	9.22613e-06	2.68016e-06	3.39501e-06	3.77503e-06	4.34095e-06	5.17014e-06	4.17267e-06	4.38849e-06	4.20705e-06	2.46686e-07	9.1871e-06	5.66229e-06	4.31156e-06	7.68121e-06	4.10957e-06	7.68781e-06	6.43992e-06	8.40837e-07	4.29842e-06	3.39307e-06	2.37144e-06	1.48867e-06	1.45617e-06	1.62812e-06	2.43932e-06	4.79543e-07	2.89661e-05	4.13127e-05	4.10478e-05	6.11444e-05	4.00907e-05	4.86053e-05	4.35278e-05	4.36287e-06	1.38096e-05	2.37984e-05	1.46897e-05	1.92903e-05	1.2076e-05	1.48585e-05	1.64204e-05
Valine	2.73912	1797.95	1.25969e-05	1.5578e-05	1.1441e-05	3.73044e-05	2.28528e-05	1.23289e-05	1.86837e-05	4.09734e-06	2.36074e-06	6.07768e-06	1.12128e-05	9.71985e-06	8.82107e-07	1.53783e-05	7.60525e-06	2.25792e-06	1.14239e-05	7.37837e-06	1.14784e-05	1.56335e-05	1.08615e-05	1.71309e-05	1.23178e-05	1.4397e-06	8.63123e-06	1.14769e-05	6.27234e-06	8.95068e-07	3.94647e-06	5.79099e-06	6.16884e-06	1.49604e-06	0.00016727	0.000165381	0.000189297	0.000198183	0.000180488	0.000168928	0.000178258	5.46937e-06	3.56867e-05	5.46521e-05	4.15957e-05	4.72061e-05	3.55861e-05	3.89373e-05	4.22773e-05
Leucine	2.98548	1871.67	7.88558e-06	9.41271e-06	8.95418e-06	1.84824e-05	1.21204e-05	6.02162e-06	1.04795e-05	1.79634e-06	4.10035e-06	4.60023e-06	1.05131e-05	1.12339e-05	2.80886e-06	1.27596e-05	7.66935e-06	1.75581e-06	2.75218e-05	2.38464e-05	3.31537e-05	3.90809e-05	4.55864e-05	4.49227e-05	3.56853e-05	3.68828e-06	8.4962e-06	1.04213e-05	3.92938e-06	2.6877e-06	4.64473e-06	4.09715e-06	5.71274e-06	1.23828e-06	0.000170314	0.000139263	0.000192438	0.000182044	0.000162515	0.000157979	0.000167425	7.64671e-06	2.39045e-05	4.1356e-05	3.55089e-05	4.06724e-05	3.28178e-05	3.26161e-05	3.44793e-05
Isoleucine	3.04895	1890.93	6.88903e-06	9.14316e-06	7.33346e-06	2.51101e-05	1.52513e-05	8.61948e-06	1.20578e-05	2.88626e-06	3.91386e-06	3.97226e-06	9.48763e-06	7.17306e-06	2.23369e-06	1.07e-05	6.24675e-06	1.3894e-06	7.96511e-06	4.9996e-06	6.61729e-06	1.01989e-05	1.20402e-05	1.58932e-05	9.61905e-06	1.61914e-06	6.13945e-06	6.71544e-06	3.60143e-06	1.27826e-06	2.89528e-06	4.88119e-06	4.25184e-06	8.39324e-07	7.95167e-05	9.07339e-05	0.000102761	0.000110073	9.25337e-05	9.07436e-05	9.43936e-05	4.34874e-06	8.00337e-05	6.74229e-05	6.13357e-05	7.34872e-05	6.854e-05	7.15592e-05	7.03964e-05
Threonine	3.2683	1948.74	2.79476e-05	3.90781e-05	5.35295e-05	7.81845e-05	5.01832e-05	2.00287e-05	4.48253e-05	8.46575e-06	6.07834e-06	5.37922e-06	1.37654e-05	1.13505e-05	3.28362e-06	1.44391e-05	9.04936e-06	1.93327e-06	2.00274e-05	8.86918e-06	1.88495e-05	2.60536e-05	2.41289e-05	1.83938e-05	1.93871e-05	2.44431e-06	2.64327e-05	3.65796e-05	9.03901e-06	9.14708e-06	8.55204e-06	1.18359e-05	1.69311e-05	4.81453e-06	0.000265015	0.000255228	0.00033624	0.00033595	0.000278931	0.000346609	0.000302995	1.67298e-05	2.17283e-05	3.58505e-05	3.28208e-05	3.32958e-05	2.3469e-05	2.71281e-05	2.90488e-05
Serine	3.30881	1960.9	3.61273e-05	4.40149e-05	4.15962e-05	5.17169e-05	3.32889e-05	1.33198e-05	3.66773e-05	5.35905e-06	4.66204e-06	1.48726e-05	2.04382e-05	1.26676e-05	3.46595e-06	1.61182e-05	1.20374e-05	2.72964e-06	3.09117e-05	1.87251e-05	2.06817e-05	2.30969e-05	2.9848e-05	2.16353e-05	2.41498e-05	2.05816e-06	4.20119e-05	5.5862e-05	2.26797e-05	1.4876e-05	1.55332e-05	8.2256e-06	2.65314e-05	7.54249e-06	3.68015e-05	4.35707e-05	9.92506e-05	0.000162331	0.000132413	0.000118544	9.88185e-05	2.03716e-05	3.04781e-05	5.65305e-05	4.31967e-05	4.22777e-05	3.24855e-05	3.90407e-05	4.06682e-05
Proline	3.40183	1997.1	0.000159269	0.000179077	0.000257539	0.000318669	0.000298672	0.00010754	0.000220128	3.43241e-05	0.000158668	8.21164e-05	0.000121118	0.000162881	4.55993e-05	0.00014968	0.00012001	1.93104e-05	0.000241221	0.000253002	0.00030349	0.000373167	0.00051569	0.000280765	0.000327889	4.21327e-05	0.000250982	0.000369264	0.000138427	9.56531e-05	8.54131e-05	0.000134238	0.000178996	4.49951e-05	0.00294097	0.00284775	0.00316011	0.00342902	0.00370153	0.00412713	0.00336775	0.000198954	0.000484257	0.000606519	0.000441487	0.000499665	0.000276998	0.000306704	0.000435938
Asparagine	3.52963	2038.42	0.000211709	0.000291598	0.00035586	0.000449234	0.000299224	0.000126342	0.000288995	4.57121e-05	1.84902e-05	3.26013e-05	5.74249e-05	2.61903e-05	9.38191e-06	4.94308e-05	3.22532e-05	7.47904e-06	3.50751e-05	2.29991e-05	1.38827e-05	1.82602e-05	5.79116e-05	2.69363e-05	2.91775e-05	6.47237e-06	0.000289443	0.000427996	0.000211795	9.46834e-05	6.65481e-05	0.000119468	0.000201655	5.64184e-05	0.000423927	0.000936494	0.00076309	0.000624183	0.000418586	0.000484288	0.000608428	8.51053e-05	1.5695e-05	4.1381e-05	4.25132e-05	3.11494e-05	2.10555e-05	2.69565e-05	2.97918e-05
Aspartic acid	4.1023	2227.1	0.000245564	0.000225425	0.000176279	0.000142714	0.000343466	0.000164905	0.000216392	2.98713e-05	2.70494e-05	2.08226e-05	2.7331e-05	3.55958e-05	2.22464e-05	4.82079e-05	3.02089e-05	4.17434e-06	0.000121766	0.000121571	0.000132495	0.000156867	0.000147883	0.000116129	0.000132785	6.66476e-06	0.000173505	0.000260233	0.000157421	0.000136996	0.000143658	9.38235e-05	0.000160939	2.26613e-05	0.0022182	0.00288888	0.00124184	0.000978844	0.000499884	0.00216896	0.0016661	0.000368114	0.000102768	0.000140849	9.5683e-05	0.000100214	0.000102105	8.49599e-05	0.00010443
Methionine	4.19616	2272.75	1.59604e-06	1.67139e-06	1.54968e-06	3.27916e-06	2.28168e-06	5.41223e-07	1.81986e-06	3.70715e-07	8.82107e-07	7.91602e-07	1.99585e-06	1.24019e-06	4.96936e-07	1.46934e-06	1.146e-06	2.20014e-07	5.8812e-07	3.19707e-07	8.82107e-07	5.76926e-07	1.0564e-06	1.81238e-06	8.72608e-07	2.15338e-07	6.67004e-07	6.59884e-07	3.68289e-07	8.82107e-07	8.82107e-07	8.82107e-07	7.23583e-07	8.34429e-08	2.20527e-07	2.20527e-07	1.21405e-06	7.60111e-07	2.20527e-07	1.585e-06	7.03457e-07	2.4088e-07	3.53327e-06	5.71527e-06	4.83246e-06	6.07253e-06	3.19931e-06	4.17716e-06	4.58833e-06
Glutamic acid	4.43725	2340.2	6.15369e-05	8.5429e-05	6.05868e-05	5.82754e-05	7.36131e-05	2.2868e-05	6.03849e-05	8.59366e-06	5.51144e-06	4.81273e-06	1.25949e-05	9.78913e-06	3.28123e-06	1.26693e-05	8.10979e-06	1.67991e-06	4.11261e-05	3.59142e-05	3.45811e-05	5.43928e-05	3.88004e-05	4.63986e-05	4.18689e-05	3.03263e-06	5.61635e-05	8.25626e-05	2.94443e-05	1.94332e-05	1.11104e-06	2.31273e-05	3.5307e-05	1.19333e-05	0.000423031	0.00021876	0.000435522	0.000440343	0.000403482	0.00039396	0.00038585	3.42125e-05	5.87779e-05	8.38459e-05	4.16761e-05	7.24792e-05	5.81881e-05	5.79979e-05	6.21609e-05
Phenylalanine	4.50025	2368.83	2.04145e-05	2.06993e-05	2.00676e-05	2.13278e-05	2.76716e-05	1.79571e-05	2.13563e-05	1.34682e-06	1.45055e-05	1.31848e-05	1.5401e-05	2.20983e-05	1.65653e-05	2.05248e-05	1.70466e-05	1.43676e-06	1.32478e-05	1.48819e-05	1.12476e-05	1.55904e-05	9.67247e-06	1.12352e-05	1.26459e-05	9.45489e-07	2.50164e-05	3.38436e-05	2.16889e-05	1.32008e-05	1.60821e-05	1.29529e-05	2.04641e-05	3.31466e-06	0.000361649	0.000242666	0.000355079	0.000212342	0.000236608	0.000189589	0.000266322	3.01162e-05	1.43711e-05	2.19327e-05	2.13739e-05	2.24012e-05	1.40896e-05	1.50572e-05	1.82043e-05
Glutamine	5.11	2584	4.36878e-05	3.0466e-05	0.000150612	0.00025271	0.000208265	4.79562e-05	0.000122283	3.88754e-05	3.51245e-05	3.45681e-05	8.93106e-05	6.21681e-05	2.47603e-06	0.000136943	6.00985e-05	1.94582e-05	8.15979e-05	4.68602e-05	4.84695e-05	1.93253e-06	0.000186264	0.000103154	7.80463e-05	2.58165e-05	4.61235e-05	0.000180335	4.82145e-06	5.83415e-06	6.42993e-06	1.66343e-05	4.3363e-05	2.81313e-05	0.000771138	0.000898995	0.00149068	0.00149712	0.00109688	0.00128822	0.00117384	0.000124045	7.02454e-05	0.000153364	9.58908e-05	7.82723e-05	7.66383e-05	0.000120861	9.92121e-05
Lysine	5.87485	2885.19	5.72863e-06	5.55046e-06	1.31057e-06	7.25187e-06	2.71883e-06	3.4645e-06	4.33748e-06	9.02674e-07	8.35569e-07	6.04731e-07	4.6291e-06	1.67149e-06	2.20527e-07	1.79041e-06	1.6253e-06	6.50406e-07	4.53937e-06	2.65955e-06	2.6817e-06	5.8426e-06	5.21421e-06	5.77916e-06	4.45277e-06	5.95275e-07	6.27905e-06	3.60072e-06	2.68602e-06	2.28232e-06	2.20527e-07	2.20527e-07	2.54819e-06	9.30105e-07	5.353e-05	7.50357e-05	0.000143222	8.41053e-05	7.4092e-05	7.48346e-05	8.41366e-05	1.25142e-05	6.86018e-05	0.000103225	7.58195e-05	6.4542e-05	7.27816e-05	6.46023e-05	7.49287e-05
Histidine	6.01	2928	2.20527e-07	2.20527e-07	2.20527e-07	1.69912e-06	2.20527e-07	2.20527e-07	4.66958e-07	2.46432e-07	2.20527e-07	8.82107e-07	2.20527e-07	8.65743e-07	2.20527e-07	1.04812e-06	5.76258e-07	1.61207e-07	2.20527e-07	2.20527e-07	2.20527e-07	2.20527e-07	2.20527e-07	8.3907e-07	3.23617e-07	1.03091e-07	2.20527e-07	1.63215e-06	2.20527e-07	2.20527e-07	2.20527e-07	2.20527e-07	4.55797e-07	2.35271e-07	2.01529e-05	2.68251e-05	2.72221e-05	4.20108e-05	2.69388e-05	3.33889e-05	2.94231e-05	3.04346e-06	1.84147e-06	1.87942e-06	1.9643e-06	2.20527e-07	3.82922e-07	2.20527e-07	1.08486e-06
Tyrosine	6.39132	3084.98	1.05922e-05	1.26452e-05	1.19699e-05	3.80068e-05	2.53481e-05	1.56298e-05	1.9032e-05	4.37189e-06	2.36162e-06	4.39584e-06	9.18447e-06	7.55836e-06	2.43458e-06	6.15769e-06	5.34876e-06	1.13391e-06	7.64877e-06	4.89849e-06	4.89899e-06	7.5843e-06	5.42537e-06	9.17832e-06	6.60571e-06	7.27659e-07	8.47427e-06	1.03912e-05	9.23436e-06	3.65193e-06	4.51923e-06	6.23613e-06	7.08452e-06	1.10409e-06	8.37234e-05	9.53274e-05	0.000128222	9.64214e-05	7.63815e-05	9.77456e-05	9.63036e-05	7.25028e-06	8.18958e-06	2.07244e-05	1.69102e-05	1.83986e-05	1.69644e-05	1.6859e-05	1.6341e-05
Tryptophan	6.77032	3236.9	3.23832e-06	2.24802e-06	2.6462e-06	1.55461e-05	8.82552e-06	6.14846e-06	6.44211e-06	2.08897e-06	1.4978e-06	3.0928e-06	4.95719e-06	3.48222e-06	1.48979e-06	5.34114e-06	3.31016e-06	6.71139e-07	2.01502e-06	1.34996e-06	1.80954e-06	3.94747e-06	1.29602e-06	7.84475e-06	3.04379e-06	1.03877e-06	1.78608e-06	3.64781e-06	3.09772e-06	1.06017e-06	2.57261e-06	9.22014e-07	2.18107e-06	4.52493e-07	6.22864e-05	0.000122948	0.000100594	0.000104602	8.78159e-05	8.51262e-05	9.38955e-05	8.39949e-06	5.99486e-06	1.03885e-05	1.16656e-05	5.04803e-06	1.12837e-05	1.13556e-05	9.28939e-06
beta-alanine	2.78422	1803.37	1.61095e-06	4.86695e-07	5.5194e-07	1.56846e-06	1.84756e-06	8.82107e-07	1.15795e-06	2.41053e-07	4.03546e-06	4.83816e-06	5.1299e-06	2.20527e-07	4.35941e-06	6.62904e-06	4.20208e-06	8.76753e-07	8.72509e-07	1.51396e-06	7.48965e-07	6.33598e-07	3.64721e-06	1.43001e-06	1.47438e-06	4.58988e-07	1.2923e-06	1.15336e-06	1.01796e-06	8.95068e-07	1.50953e-06	3.21172e-07	1.03157e-06	1.66808e-07	9.55704e-06	2.21942e-06	1.55005e-05	8.75705e-06	1.59651e-05	1.50466e-05	1.11743e-05	2.20084e-06	3.13583e-05	4.68875e-05	3.59671e-05	3.88449e-05	2.48465e-05	2.48169e-05	3.37869e-05
Amino-n-butyric acid, GABA	3.29	1956	1.60106e-05	1.5103e-05	1.18514e-05	1.80938e-05	1.01076e-05	7.99278e-06	1.31932e-05	1.57021e-06	1.63605e-05	1.56931e-05	1.10167e-05	1.33325e-05	1.35351e-05	1.77012e-05	1.46065e-05	9.91502e-07	1.56107e-05	4.71286e-06	1.73626e-05	1.61666e-05	1.5794e-05	1.32697e-05	1.38194e-05	1.9009e-06	6.09559e-06	9.24131e-06	6.53764e-06	5.38084e-06	1.98744e-06	3.46731e-06	5.45169e-06	1.03116e-06	4.05046e-06	2.1698e-05	3.22897e-05	6.49366e-05	7.28059e-05	5.58643e-05	4.19408e-05	1.09756e-05	1.2481e-05	1.24246e-05	2.54907e-05	1.83521e-05	2.10663e-06	8.54102e-06	1.32327e-05
Ornithine	5.50908	2737.79	2.117e-06	3.22684e-06	1.36315e-06	1.04554e-06	1.10657e-06	2.20527e-07	1.51327e-06	4.23427e-07	5.88469e-07	7.0442e-07	2.20527e-07	1.00843e-06	2.20527e-07	5.76335e-07	5.53118e-07	1.22913e-07	2.33721e-06	1.69767e-06	1.38679e-06	9.6501e-07	1.10046e-06	2.00745e-06	1.58243e-06	2.17209e-07	2.08777e-06	2.6887e-06	1.09194e-06	9.77069e-07	2.6813e-06	5.14441e-07	1.67354e-06	3.82298e-07	4.73083e-06	5.36174e-06	1.0285e-05	7.73947e-06	3.78007e-06	5.96703e-06	6.31069e-06	9.61862e-07	5.1723e-06	3.706e-06	8.52386e-06	3.24509e-06	3.45658e-06	4.41291e-06	4.75279e-06
Hydroxyproline	4.24982	2273.36	9.86438e-07	1.06825e-06	1.27361e-06	1.59704e-06	1.5651e-06	9.05824e-07	1.23271e-06	1.2103e-07	2.20527e-07	2.20527e-07	9.95285e-07	2.20527e-07	2.20527e-07	2.20527e-07	3.49653e-07	1.29126e-07	1.10505e-06	1.26821e-06	1.07634e-06	1.13692e-06	8.40962e-07	1.27083e-06	1.11638e-06	6.45276e-08	8.82107e-07	1.38411e-06	6.96535e-07	4.80196e-07	2.20527e-07	9.42027e-07	7.67584e-07	1.64374e-07	2.66022e-06	4.51853e-06	4.50558e-06	4.82602e-06	4.44844e-06	5.02492e-06	4.33062e-06	3.46289e-07	3.49025e-06	1.90829e-06	9.44464e-07	1.28793e-06	1.17255e-06	4.23135e-06	2.17247e-06
alpha-Aminobutyricacid	2.60581	1749.79	3.53457e-07	8.82107e-07	2.20527e-07	6.85397e-07	2.81157e-07	8.82107e-07	5.50792e-07	1.23609e-07	2.20527e-07	2.20527e-07	2.20527e-07	2.20527e-07	2.20527e-07	2.20527e-07	2.20527e-07	1.18376e-23	2.20527e-07	2.20527e-07	2.20527e-07	2.20527e-07	2.20527e-07	2.20527e-07	2.20527e-07	1.18376e-23	2.20527e-07	2.20527e-07	2.20527e-07	2.20527e-07	2.20527e-07	2.20527e-07	2.20527e-07	1.18376e-23	4.24881e-07	7.81035e-07	8.78713e-07	1.38433e-06	8.19281e-07	1.12043e-06	9.01445e-07	1.32917e-07	2.20527e-07	5.65271e-07	5.05638e-07	4.11123e-07	5.18298e-07	2.20527e-07	4.06897e-07
alpha-Aminoadipic acid	4.80946	2483.69	3.22111e-06	7.56088e-07	6.006e-07	1.0775e-06	1.01684e-06	6.39165e-07	1.21855e-06	4.0834e-07	2.20527e-07	3.38504e-07	8.82107e-07	2.20527e-07	2.20527e-07	8.82107e-07	4.60716e-07	1.34555e-07	6.44592e-07	5.65954e-07	6.6836e-07	1.07291e-06	8.82107e-07	1.11927e-06	8.25532e-07	9.58301e-08	4.12029e-07	8.41689e-07	1.16798e-06	2.69433e-07	1.35088e-06	8.82107e-07	8.20686e-07	1.70959e-07	3.37954e-06	4.89079e-06	6.05074e-06	6.02107e-06	4.53424e-06	5.03013e-06	4.98442e-06	4.08282e-07	9.09835e-07	8.03439e-07	2.9703e-07	8.14559e-07	1.07629e-06	1.40608e-06	8.84539e-07
Limit of detection (LOD)	3.52843e-07
Values below LOD	8.82107e-07
Imputed value for metabolites below the LOD	2.20527e-07
[truncated: 73 more columns]
