# Supplementary material for: Metabolomic Profiling of Nicotiana Spp. Nectars Indicate That Pollinator Feeding Preference Is a Stronger Determinant Than Plant Phylogenetics in Shaping Nectar Diversity
Source: Metabolites. 2020 May 22;10(5):214. doi: 10.3390/metabo10050214 (PMC7281725; doi:10.3390/metabo10050214)
Supplement: Supplementary file 1 [file metabolites-10-00214-s001.zip › Table S3.xlsx]

## Sheet: Clusters_by_Section
Supplemental File 3: Hierarchical agglomerative clustering of Nicotiana nectar metabolomes by section. Each sample consisted of nectar pooled from three flowers of a single plant. A total of three individual plants were sampled per species. F-tests were conducted among the 15 Nicotiana species to identify differences in the average responses between each pair of Nicotiana sections. The 27 p-value…
Hierarchical Agglomerative Clustering Results					Summary of Metabolites within Clusters			Pairwise q-values by section
Section	Metabolite	Standardized least-square mean	Cluster		Metabolite	Cluster		Comparison	Fructose	Glucose	Sucrose	Alanine	Glycine	Valine	Leucine	Isoleucine	Threonine	Serine	Proline	Asparagine	Aspartic acid	Methionine	Glutamic acid	Phenylalanine	Glutamine	Lysine	Histidine	Tyrosine	Tryptophan	Beta-alanine	gamma-Aminobutyric acid (GABA)	Ornithine	Hydroxyproline	alpha Aminobutyric acid	alpha Aminoadipic acid
Undulatae	alpha Aminoadipic acid	-1.33142	1		Fructose	1		Alatae:Nicotiana	0.003	0.994	0	0.001	0.009	0	0	0	0.016	0.986	0	0.002	0.994	0.207	0.986	0.187	0.186	0.187	0.015	0.994	0.986	0.097	0.815	0.986	0.003	0.194	0.008
Noctiflorae	alpha Aminoadipic acid	0.466201	1		Valine	1		Alatae:Noctiflorae	0.014	0	0.953	0	0	0.708	0.001	0	0.002	0	0	0.488	0.012	0	0	0	0.002	0.089	0.494	0	0.019	0.002	0.003	0.002	0	0	0.163
Paniculatae	alpha Aminoadipic acid	0.360793	1		Leucine	1		Alatae:Paniculatae	0.001	0	0.034	0.105	0.049	0.013	0.013	0.103	0.001	0.139	0	0.017	0.425	0	0.201	0	0.027	0	0.056	0.04	0.001	0	0.116	0.887	0.653	0.001	0.345
Rusticae	alpha Aminoadipic acid	0.927728	1		Threonine	1		Alatae:Polydicliae	0.377	0.001	0	0	0	0	0.001	0	0	0	0	0	0	0	0.001	0	0	0	0	0	0	0.135	0.003	0	0.01	0	0.003
Repandae	alpha Aminoadipic acid	-0.505293	1		Asparagine	1		Alatae:Repandae	0	0	0.029	0.009	0.014	0.304	0.427	0.001	0.181	0.467	0.427	0.017	0.005	0	0.427	0.135	0.912	0	0.881	0.35	0.039	0	0.912	0.002	0.931	0.931	0.017
Sylvestres	alpha Aminoadipic acid	-1.0289	1		Aspartic acid	1		Alatae:Rusticae	0	0.836	0.001	0	0	0	0	0	0	0.007	0	0	0	0.512	0	0	0	0	0	0	0	0	0.032	0	0.017	0	0.001
Suaveolentes	alpha Aminoadipic acid	0.418683	1		Glutamic acid	1		Alatae:Suaveolentes	0.45	0.304	0	0	0.18	0.921	0	0.921	0.028	0.194	0.015	0.921	0.197	0.011	0.115	0.029	0.263	0.749	0.407	0.052	0.304	0.42	0.921	0.921	0.18	0.001	0.304
Nicotiana	alpha Aminoadipic acid	-0.412408	1		Phenylalanine	1		Alatae:Sylvestres	0	0	0.002	0	0.019	0	0	0	0	0.023	0	0.019	0	0.327	0	0.05	0.467	0.017	0.289	0.023	0.686	0.006	0.51	0.002	0	0	0
Polydicliae	alpha Aminoadipic acid	0.856271	1		Glutamine	1		Alatae:Undulatae	0.043	0.473	0	0	0.032	0	0	0	0	0.002	0	0.066	0	0.539	0.004	0	0.016	0.001	0.053	0	0.002	0.933	0.002	0.024	0	0	0
Alatae	alpha Aminoadipic acid	0.132152	1		Histidine	1		Nicotiana:Noctiflorae	0.943	0	0	0	0	0.001	0	0.425	0.218	0	0	0.068	0.024	0	0.001	0	0	0.611	0.221	0.001	0.025	0	0.018	0.008	0	0	0.002
Undulatae	Asparagine	-0.814221	1		Tyrosine	1		Nicotiana:Paniculatae	0	0	0	0	0	0	0	0	0	0.156	0	0.866	0.501	0.001	0.208	0	0.002	0	0.001	0.056	0.001	0	0.266	0.799	0.01	0	0.005
Noctiflorae	Asparagine	-0.0786723	1		Tryptophan	1		Nicotiana:Polydicliae	0.003	0.003	0.372	0	0	0	0	0	0	0	0	0	0	0	0.002	0	0	0	0	0	0	0.01	0.003	0	0.966	0	0
Paniculatae	Asparagine	0.463204	1		alpha Aminoadipic acid	1		Nicotiana:Repandae	0.003	0	0	0	0	0	0	0	0.67	0.438	0.011	0	0.007	0.003	0.397	0.634	0.278	0	0.147	0.397	0.041	0	0.634	0.002	0.04	0.411	0.708
Rusticae	Asparagine	1.29704	1		Glucose	2		Nicotiana:Rusticae	0	0.849	0	0	0	0	0	0	0	0.011	0	0.015	0	0.116	0	0	0	0	0	0	0	0	0.024	0	0	0	0
Repandae	Asparagine	-1.05527	1		gamma-Aminobutyric acid (GABA)	2		Nicotiana:Suaveolentes	0.191	0.354	0	0.263	0.637	0.002	0.042	0.002	0.6	0.253	0.39	0.023	0.253	0.002	0.169	0.006	0.046	0.6	0.023	0.062	0.39	0.062	0.883	0.811	0.527	0.023	0.009
Sylvestres	Asparagine	-0.998325	1		Sucrose	3		Nicotiana:Sylvestres	0.002	0.002	0.001	0.139	0.922	0.296	0.957	0.786	0.012	0.081	0.209	0	0	0.957	0.002	0.543	0.786	0.296	0.482	0.061	0.922	0.001	0.475	0.013	0.005	0.019	0.04
Suaveolentes	Asparagine	-0.334996	1		Hydroxyproline	3		Nicotiana:Undulatae	0.639	0.545	0.117	0.188	0.952	0.165	0.007	0	0.002	0.01	0.208	0.001	0	0.169	0.016	0	0.254	0.044	0.935	0	0.012	0.243	0.016	0.078	0.002	0.016	0.003
Nicotiana	Asparagine	0.513851	1		Alanine	4		Noctiflorae:Paniculatae	0	0	0.093	0	0	0.028	0.538	0	0	0.001	0.071	0.178	0.186	0.341	0.066	0.016	0.447	0	0.059	0.16	0.341	0.323	0.287	0.017	0.004	0	0.713
Polydicliae	Asparagine	1.9433	1		Glycine	4		Noctiflorae:Polydicliae	0.016	0	0	0.153	0.781	0	0.996	0	0	0.129	0	0	0.153	0.781	0.781	0.01	0.088	0	0	0.115	0.002	0.168	0	0	0	0.04	0.211
Alatae	Asparagine	-0.289951	1		Serine	4		Noctiflorae:Repandae	0.007	0.001	0.07	0	0.001	0.2	0.001	0	0.147	0	0	0.013	0	0.19	0.024	0	0.016	0	0.769	0.021	0.918	0	0.014	0	0.001	0	0.003
Undulatae	Aspartic acid	-1.68971	1		Proline	4		Noctiflorae:Rusticae	0	0	0.01	0.007	0.46	0	0.129	0	0	0.007	0.001	0.001	0	0	0.204	0	0.477	0	0	0.112	0	0.034	0	0	0.084	0	0.129
Noctiflorae	Aspartic acid	0.448985	1		Methionine	4		Noctiflorae:Suaveolentes	0.229	0	0	0	0	0.841	0	0	0.578	0	0	0.519	0.447	0	0	0.157	0.151	0.374	0.222	0	0.009	0.099	0.037	0.014	0	0	0.868
Paniculatae	Aspartic acid	0.153337	1		alpha Aminobutyric acid	4		Noctiflorae:Sylvestres	0.002	0	0.012	0	0	0	0	0.798	0.167	0	0	0.016	0	0	0	0	0.003	0.597	0.801	0	0.035	0.81	0.006	0.986	0	0	0
Rusticae	Aspartic acid	2.0657	1		Isoleucine	5		Noctiflorae:Undulatae	0.713	0	0	0	0	0	0	0.003	0.036	0	0	0.05	0	0	0	0	0	0.147	0.348	0	0	0.012	0.856	0.456	0	0	0
Repandae	Aspartic acid	-0.503705	1		Lysine	5		Paniculatae:Polydicliae	0.036	0	0	0.001	0	0.001	0.541	0.003	0.437	0.036	0.003	0.001	0.007	0.51	0.094	0.921	0.015	0.423	0.001	0.003	0.02	0.02	0.001	0.001	0.025	0	0.112
Sylvestres	Aspartic acid	-1.68562	1		Ornithine	5		Paniculatae:Repandae	0	0.04	0.002	0.382	0.674	0.319	0.011	0.122	0	0.674	0	0.001	0.007	0.776	0.794	0	0.122	0.833	0.12	0.478	0.363	0.001	0.212	0.013	0.741	0.01	0.012
Suaveolentes	Aspartic acid	0.276574	1		Beta-alanine	6		Paniculatae:Rusticae	0.004	0	0.374	0.014	0.004	0.004	0.049	0.02	0.205	0.345	0.134	0.039	0	0	0.004	0.123	0.169	0.704	0.002	0.005	0.004	0.276	0.009	0.004	0.157	0.345	0.087
Nicotiana	Aspartic acid	0.0288215	1					Paniculatae:Suaveolentes	0.001	0	0	0	0.007	0.035	0	0.156	0	0.022	0	0.039	0.572	0	0.018	0	0.455	0	0.455	0.001	0.001	0.008	0.307	0.99	0.108	0	0.872
Polydicliae	Aspartic acid	0.760178	1					Paniculatae:Sylvestres	0	0.001	0	0	0.001	0	0	0	0	0.004	0	0	0	0.003	0	0	0.015	0	0.015	0.001	0.003	0.165	0.07	0.008	0	0	0
Alatae	Aspartic acid	0.0233238	1					Paniculatae:Undulatae	0	0	0	0	0.001	0	0	0	0	0	0	0.001	0	0	0.001	0	0	0	0.003	0	0	0.001	0.164	0.05	0	0	0
Undulatae	Fructose	-0.308374	1					Polydicliae:Repandae	0	0	0	0.004	0	0	0.001	0.11	0	0.009	0	0	0	0.284	0.048	0	0	0.272	0	0	0.001	0	0.035	0.217	0.052	0	0
Noctiflorae	Fructose	-0.42552	1					Polydicliae:Rusticae	0	0.038	0	0.294	0.407	0.558	0.229	0.557	0.665	0.338	0.198	0.198	0	0	0.229	0.229	0.338	0.338	0.824	0.932	0.408	0.002	0.572	0.64	0.001	0	0.834
Paniculatae	Fructose	1.05834	1					Polydicliae:Suaveolentes	0.176	0.086	0	0	0	0	0	0	0	0	0	0	0.022	0	0	0	0.001	0	0	0	0	0.686	0.015	0	0.489	0	0.15
Rusticae	Fructose	2.05603	1					Polydicliae:Sylvestres	0	0	0	0	0	0	0	0	0	0	0	0	0	0	0	0	0	0	0	0	0	0.222	0.06	0	0.006	0	0
Repandae	Fructose	-1.31887	1					Polydicliae:Undulatae	0.026	0.034	0.433	0	0	0	0	0	0	0	0	0	0	0	0	0	0	0	0	0	0	0.221	0	0	0.003	0	0
Sylvestres	Fructose	-1.44039	1					Repandae:Rusticae	0	0	0	0.097	0.005	0	0	0.419	0	0.138	0	0	0	0	0.001	0	0.003	0.866	0	0	0	0.004	0.139	0.511	0.061	0	0
Suaveolentes	Fructose	-0.0288925	1					Repandae:Suaveolentes	0	0	0	0	0.002	0.32	0.008	0.004	0.364	0.069	0.139	0.063	0.001	0	0.032	0.003	0.35	0	0.32	0.011	0.011	0	0.715	0.01	0.224	0.005	0.006
Nicotiana	Fructose	-0.443546	1					Repandae:Sylvestres	0.76	0	0.524	0	0	0	0	0	0.007	0.02	0.001	0.87	0	0.008	0	0.852	0.55	0	0.598	0.011	0.049	0	0.785	0	0	0.004	0.101
Polydicliae	Fructose	0.382286	1					Repandae:Undulatae	0.002	0	0	0	0	0	0	0	0.001	0.002	0.001	0.489	0	0	0.003	0	0.035	0	0.188	0	0	0	0.007	0	0	0.003	0.008
Alatae	Fructose	0.182495	1					Rusticae:Suaveolentes	0	0.401	0	0	0	0	0	0	0	0.001	0	0	0	0.052	0	0	0.026	0	0	0	0	0	0.065	0.001	0.002	0	0.086
Undulatae	Glutamic acid	-1.05986	1					Rusticae:Sylvestres	0	0.002	0	0	0	0	0	0	0	0	0	0	0	0.188	0	0	0	0	0	0	0	0.014	0.228	0	0	0	0
Noctiflorae	Glutamic acid	1.08862	1					Rusticae:Undulatae	0	0.684	0	0	0	0	0	0	0	0	0	0	0	0.975	0	0	0	0	0	0	0	0	0	0	0	0	0
Paniculatae	Glutamic acid	0.284786	1					Suaveolentes:Sylvestres	0	0.001	0	0.761	0.624	0	0.064	0.001	0.075	0.628	0.064	0.107	0	0.004	0.107	0.002	0.134	0.138	0.134	1	0.584	0.146	0.584	0.018	0.002	1	0
Rusticae	Glutamic acid	1.58284	1					Suaveolentes:Undulatae	0.436	0.744	0.001	0.946	0.744	0	0	0	0.016	0.21	0.072	0.234	0	0.072	0.443	0	0.008	0.03	0.039	0.002	0.144	0.464	0.03	0.079	0.001	1	0
Repandae	Glutamic acid	0.17374	1					Sylvestres:Undulatae	0.003	0.003	0	0.926	0.937	0.926	0.027	0.003	0.669	0.639	0.97	0.805	1	0.429	0.611	0	0.371	0.639	0.695	0.003	0.056	0.052	0.009	0.655	0.926	1	0.611
Sylvestres	Glutamic acid	-1.4345	1					*All Q values less than 0.001 are reported as zero
Suaveolentes	Glutamic acid	-0.718762	1
Nicotiana	Glutamic acid	-0.155948	1
Polydicliae	Glutamic acid	0.968752	1
Alatae	Glutamic acid	-0.114745	1
Undulatae	Glutamine	-1.09614	1
Noctiflorae	Glutamine	0.873146	1
Paniculatae	Glutamine	0.542348	1
Rusticae	Glutamine	1.16025	1
Repandae	Glutamine	-0.202076	1
Sylvestres	Glutamine	-0.508809	1
Suaveolentes	Glutamine	0.198121	1
Nicotiana	Glutamine	-0.659542	1
Polydicliae	Glutamine	1.66769	1
Alatae	Glutamine	-0.263088	1
Undulatae	Histidine	-0.717381	1
Noctiflorae	Histidine	-0.368181	1
Paniculatae	Histidine	0.398635	1
Rusticae	Histidine	1.78583	1
Repandae	Histidine	-0.255051	1
Sylvestres	Histidine	-0.480778	1
Suaveolentes	Histidine	0.112918	1
Nicotiana	Histidine	-0.754498	1
Polydicliae	Histidine	1.88861	1
Alatae	Histidine	-0.171122	1
Undulatae	Leucine	-1.72543	1
Noctiflorae	Leucine	0.952565	1
Paniculatae	Leucine	0.806074	1
Rusticae	Leucine	1.31982	1
Repandae	Leucine	0.111191	1
Sylvestres	Leucine	-1.08885	1
Suaveolentes	Leucine	-0.581113	1
Nicotiana	Leucine	-1.07835	1
Polydicliae	Leucine	0.95147	1
Alatae	Leucine	0.282196	1
Undulatae	Phenylalanine	-1.75488	1
Noctiflorae	Phenylalanine	0.554413	1
Paniculatae	Phenylalanine	1.13277	1
Rusticae	Phenylalanine	1.48931	1
Repandae	Phenylalanine	-0.484578	1
Sylvestres	Phenylalanine	-0.5298	1
Suaveolentes	Phenylalanine	0.228927	1
Nicotiana	Phenylalanine	-0.390347	1
Polydicliae	Phenylalanine	1.15248	1
Alatae	Phenylalanine	-0.20159	1
Undulatae	Threonine	-1.35482	1
Noctiflorae	Threonine	-0.689712	1
Paniculatae	Threonine	1.09334	1
Rusticae	Threonine	1.50243	1
Repandae	Threonine	-0.234959	1
Sylvestres	Threonine	-1.1318	1
Suaveolentes	Threonine	-0.508557	1
Nicotiana	Threonine	-0.351129	1
Polydicliae	Threonine	1.34575	1
Alatae	Threonine	0.136117	1
Undulatae	Tryptophan	-1.14327	1
Noctiflorae	Tryptophan	0.302968	1
Paniculatae	Tryptophan	0.623527	1
Rusticae	Tryptophan	1.75913	1
Repandae	Tryptophan	0.271637	1
Sylvestres	Tryptophan	-0.401777	1
Suaveolentes	Tryptophan	-0.621172	1
Nicotiana	Tryptophan	-0.346079	1
Polydicliae	Tryptophan	1.43016	1
Alatae	Tryptophan	-0.30581	1
Undulatae	Tyrosine	-1.64165	1
Noctiflorae	Tyrosine	0.792015	1
Paniculatae	Tyrosine	0.356968	1
Rusticae	Tyrosine	1.24875	1
Repandae	Tyrosine	0.119983	1
Sylvestres	Tyrosine	-0.638597	1
Suaveolentes	Tyrosine	-0.636242	1
Nicotiana	Tyrosine	-0.120116	1
Polydicliae	Tyrosine	1.27121	1
Alatae	Tyrosine	-0.126441	1
Undulatae	Valine	-1.08842	1
Noctiflorae	Valine	-0.041549	1
Paniculatae	Valine	0.534484	1
Rusticae	Valine	1.29573	1
Repandae	Valine	0.255567	1
Sylvestres	Valine	-1.02919	1
Suaveolentes	Valine	0.0117486	1
Nicotiana	Valine	-0.7757	1
Polydicliae	Valine	1.46938	1
Alatae	Valine	0.02873	1
Undulatae	gamma-Aminobutyric acid (GABA)	-1.38846	2
Noctiflorae	gamma-Aminobutyric acid (GABA)	-1.2914	2
Paniculatae	gamma-Aminobutyric acid (GABA)	-0.630749	2
Rusticae	gamma-Aminobutyric acid (GABA)	1.03069	2
Repandae	gamma-Aminobutyric acid (GABA)	0.188908	2
Sylvestres	gamma-Aminobutyric acid (GABA)	0.376553	2
Suaveolentes	gamma-Aminobutyric acid (GABA)	-0.00714761	2
Nicotiana	gamma-Aminobutyric acid (GABA)	-0.0751978	2
Polydicliae	gamma-Aminobutyric acid (GABA)	1.42341	2
Alatae	gamma-Aminobutyric acid (GABA)	0.0897181	2
Undulatae	Glucose	0.474868	2
Noctiflorae	Glucose	-2.18451	2
Paniculatae	Glucose	-0.965135	2
Rusticae	Glucose	0.391174	2
Repandae	Glucose	-1.4294	2
Sylvestres	Glucose	-0.260231	2
Suaveolentes	Glucose	0.550761	2
Nicotiana	Glucose	0.359959	2
Polydicliae	Glucose	0.898522	2
Alatae	Glucose	0.360808	2
Undulatae	Hydroxyproline	-1.71478	3
Noctiflorae	Hydroxyproline	1.75187	3
Paniculatae	Hydroxyproline	0.442715	3
Rusticae	Hydroxyproline	1.04243	3
Repandae	Hydroxyproline	0.277294	3
Sylvestres	Hydroxyproline	-1.6108	3
Suaveolentes	Hydroxyproline	-0.228863	3
Nicotiana	Hydroxyproline	-0.485916	3
Polydicliae	Hydroxyproline	-0.499803	3
Alatae	Hydroxyproline	0.302352	3
Undulatae	Sucrose	-1.05575	3
Noctiflorae	Sucrose	0.528411	3
Paniculatae	Sucrose	0.911262	3
Rusticae	Sucrose	1.09197	3
Repandae	Sucrose	0.143661	3
Sylvestres	Sucrose	-0.0197175	3
Suaveolentes	Sucrose	-1.898	3
Nicotiana	Sucrose	-0.743691	3
Polydicliae	Sucrose	-0.901008	3
Alatae	Sucrose	0.53731	3
Undulatae	Alanine	-1.05515	4
Noctiflorae	Alanine	1.81511	4
Paniculatae	Alanine	0.276928	4
Rusticae	Alanine	1.02294	4
Repandae	Alanine	0.557136	4
Sylvestres	Alanine	-1.12443	4
Suaveolentes	Alanine	-1.0264	4
Nicotiana	Alanine	-0.71834	4
Polydicliae	Alanine	1.39917	4
Alatae	Alanine	-0.0857269	4
Undulatae	alpha Aminoadipic acid	-0.883716	4
Noctiflorae	alpha Aminoadipic acid	1.51665	4
Paniculatae	alpha Aminoadipic acid	0.434738	4
Rusticae	alpha Aminoadipic acid	0.640058	4
Repandae	alpha Aminoadipic acid	-0.209073	4
Sylvestres	alpha Aminoadipic acid	-0.883716	4
Suaveolentes	alpha Aminoadipic acid	-0.883716	4
Nicotiana	alpha Aminoadipic acid	-0.381049	4
Polydicliae	alpha Aminoadipic acid	1.99991	4
Alatae	alpha Aminoadipic acid	-0.193808	4
Undulatae	Glycine	-0.822283	4
Noctiflorae	Glycine	1.61934	4
Paniculatae	Glycine	0.264122	4
Rusticae	Glycine	1.38339	4
Repandae	Glycine	0.436258	4
Sylvestres	Glycine	-0.886931	4
Suaveolentes	Glycine	-0.694983	4
Nicotiana	Glycine	-0.838217	4
Polydicliae	Glycine	1.72304	4
Alatae	Glycine	-0.269104	4
Undulatae	Methionine	-0.64852	4
Noctiflorae	Methionine	1.61504	4
Paniculatae	Methionine	1.20595	4
Rusticae	Methionine	-0.660799	4
Repandae	Methionine	1.06368	4
Sylvestres	Methionine	-0.125187	4
Suaveolentes	Methionine	-1.47499	4
Nicotiana	Methionine	-0.105686	4
Polydicliae	Methionine	1.49029	4
Alatae	Methionine	-0.450817	4
Undulatae	Proline	-0.979293	4
Noctiflorae	Proline	1.74047	4
Paniculatae	Proline	1.33006	4
Rusticae	Proline	0.996226	4
Repandae	Proline	-0.244377	4
Sylvestres	Proline	-1.00414	4
Suaveolentes	Proline	-0.564147	4
Nicotiana	Proline	-0.739424	4
Polydicliae	Proline	0.637676	4
Alatae	Proline	-0.0867269	4
Undulatae	Serine	-1.3519	4
Noctiflorae	Serine	2.00867	4
Paniculatae	Serine	0.330698	4
Rusticae	Serine	0.756308	4
Repandae	Serine	0.0940675	4
Sylvestres	Serine	-0.984745	4
Suaveolentes	Serine	-0.741473	4
Nicotiana	Serine	-0.227695	4
Polydicliae	Serine	1.29088	4
Alatae	Serine	-0.189424	4
Undulatae	Isoleucine	-1.61549	5
Noctiflorae	Isoleucine	-0.859175	5
Paniculatae	Isoleucine	0.477446	5
Rusticae	Isoleucine	1.08978	5
Repandae	Isoleucine	0.893867	5
Sylvestres	Isoleucine	-0.77496	5
Suaveolentes	Isoleucine	0.120773	5
Nicotiana	Isoleucine	-0.691463	5
Polydicliae	Isoleucine	1.27578	5
Alatae	Isoleucine	0.15498	5
Undulatae	Lysine	-1.25529	5
Noctiflorae	Lysine	-0.734127	5
Paniculatae	Lysine	1.47223	5
Rusticae	Lysine	1.59875	5
Repandae	Lysine	1.54249	5
Sylvestres	Lysine	-0.955175	5
Suaveolentes	Lysine	-0.389537	5
Nicotiana	Lysine	-0.577827	5
Polydicliae	Lysine	1.1652	5
Alatae	Lysine	-0.257777	5
Undulatae	Ornithine	-0.996469	5
Noctiflorae	Ornithine	-1.36658	5
Paniculatae	Ornithine	-0.0612372	5
Rusticae	Ornithine	1.60617	5
Repandae	Ornithine	1.28999	5
Sylvestres	Ornithine	-1.37471	5
Suaveolentes	Ornithine	-0.0671421	5
Nicotiana	Ornithine	-0.177618	5
Polydicliae	Ornithine	1.8847	5
Alatae	Ornithine	-0.111896	5
Undulatae	Beta-alanine	-0.575632	6
Noctiflorae	Beta-alanine	0.476161	6
Paniculatae	Beta-alanine	0.904428	6
Rusticae	Beta-alanine	1.3594	6
Repandae	Beta-alanine	2.57866	6
Sylvestres	Beta-alanine	0.370234	6
Suaveolentes	Beta-alanine	-0.251488	6
Nicotiana	Beta-alanine	-1.00413	6
Polydicliae	Beta-alanine	-0.0978897	6
Alatae	Beta-alanine	-0.551124	6
