# Supplementary material for: Metabolomic Profiling of Nicotiana Spp. Nectars Indicate That Pollinator Feeding Preference Is a Stronger Determinant Than Plant Phylogenetics in Shaping Nectar Diversity
Source: Metabolites. 2020 May 22;10(5):214. doi: 10.3390/metabo10050214 (PMC7281725; doi:10.3390/metabo10050214)
Supplement: Supplementary file 1 [file metabolites-10-00214-s001.zip › Table S4.xlsx]

## Sheet: Clusters_by_Pollinator
Supplemental File 4: Hierarchical agglomerative clustering of Nicotiana nectar metabolomes by pollinator. Each sample consisted of nectar pooled from three flowers of a single plant. A total of three individual plants were sampled per species. F-tests were conducted among the 15 Nicotiana species to identify differences in the average responses between each pair of pollinators. The 27 p-values fo…
Hierarchical Agglomerative Clustering Results					Summary of Metabolites within Clusters			Pairwise q-values by pollinator
Pollinator	Metabolite	Standardized least-square mean	Cluster		Metabolite	Cluster		Comparison	Fructose	Glucose	Sucrose	Alanine	Glycine	Valine	Leucine	Isoleucine	Threonine	Serine	Proline	Asparagine	Aspartic acid	Methionine	Glutamic acid	Phenylalanine	Glutamine	Lysine	Histidine	Tyrosine	Tryptophan	Beta-alanine	gamma-Aminobutyric acid (GABA)	Ornithine	Hydroxyproline	alpha Aminobutyric acid	alpha Aminoadipic acid
Bee	Fructose	1.59753	A		Fructose	A		Bee:Butterfly	0	0	0	0	0	0	0	0	0	0	0	0	0	0.003	0	0	0	0	0	0	0	0.718	0	0.001	0	0	0
Butterfly	Fructose	-0.743679	A		Glycine	A		Bee:Hawkmoth	0	0	0	0	0	0	0	0	0	0	0	0	0	0.024	0	0	0	0	0	0	0	0.005	0	0	0	0	0
Hawkmoth	Fructose	-0.934815	A		Valine	A		Bee:Hummingbird	0	0	0.032	0	0	0	0	0	0	0.003	0	0	0	0.544	0	0	0	0	0	0	0	0.007	0	0	0.661	0	0
Hummingbird	Fructose	0.134517	A		Leucine	A		Bee:Moth	0	0	0	0	0	0	0	0	0	0	0	0	0	0.006	0	0	0	0.001	0	0	0	0.674	0	0.062	0	0	0
Moth	Fructose	-0.0535518	A		Isoleucine	A		Butterfly:Hawkmoth	0.442	0.494	0.022	0.119	0.094	0.022	0.367	0.102	0.862	0.391	0.03	0.719	0.002	0.519	0.013	0.639	0.277	0.102	0.372	0.443	0.094	0.03	0.442	0.494	0.442	0.277	0.022
Bee	Glycine	1.51609	A		Threonine	A		Butterfly:Hummingbird	0	0.146	0	0	0.001	0	0	0.004	0	0	0	0	0	0.004	0	0	0.008	0.507	0.01	0	0	0.024	0.4	0.013	0	0	0
Butterfly	Glycine	-0.634293	A		Phenylalanine	A		Butterfly:Moth	0	0	0	0	0	0	0	0	0	0	0	0	0	0.003	0	0	0	0	0	0	0	0.092	0	0	0.002	0	0
Hawkmoth	Glycine	-1.12013	A		Glutamine	A		Hawkmoth:Hummingbird	0	0.608	0	0	0	0	0	0	0	0	0	0	0	0.047	0	0	0	0.115	0.001	0	0	0.389	0.08	0.133	0	0	0
Hummingbird	Glycine	0.0295682	A		Histidine	A		Hawkmoth:Moth	0	0.054	0.195	0	0	0	0.002	0	0	0.001	0	0	0	0.6	0	0	0	0	0	0	0	0.001	0.008	0.002	0.023	0	0
Moth	Glycine	0.208758	A		Tryptophan	A		Hummingbird:Moth	0.254	0.101	0	0.074	0.31	0.575	0.263	0.125	0.074	0.008	0	0.004	0.002	0.081	0.077	0	0.724	0	0.053	0.001	0.811	0.003	0.264	0	0	0	0
Bee	Valine	1.59423	A		gamma-Aminobutyric acid (GABA)	A		*All Q values less than 0.001 are reported as zero
Butterfly	Valine	-0.603454	A		Glucose	B
Hawkmoth	Valine	-1.0444	A		Sucrose	C
Hummingbird	Valine	-0.00526345	A		Methionine	C
Moth	Valine	0.0588832	A		Alanine	D
Bee	Leucine	1.65189	A		Serine	D
Butterfly	Leucine	-0.894236	A		Proline	D
Hawkmoth	Leucine	-0.674551	A		Asparagine	D
Hummingbird	Leucine	0.0395252	A		Aspartic acid	D
Moth	Leucine	-0.122624	A		Glutamic acid	D
Bee	Isoleucine	1.65649	A		Tyrosine	D
Butterfly	Isoleucine	-0.59301	A		Hydroxyproline	D
Hawkmoth	Isoleucine	-0.935307	A		alpha Aminobutyric acid	D
Hummingbird	Isoleucine	-0.167478	A		alpha Aminoadipic acid	D
Moth	Isoleucine	0.0393088	A		Lysine	E
Bee	Threonine	1.59552	A		Ornithine	E
Butterfly	Threonine	-0.85554	A		Beta-alanine	F
Hawkmoth	Threonine	-0.825651	A
Hummingbird	Threonine	0.17884	A
Moth	Threonine	-0.0931692	A
Bee	Phenylalanine	1.54804	A
Butterfly	Phenylalanine	-0.899504	A
Hawkmoth	Phenylalanine	-0.831648	A
Hummingbird	Phenylalanine	0.299015	A
Moth	Phenylalanine	-0.115898	A
Bee	Glutamine	1.54431	A
Butterfly	Glutamine	-0.654273	A
Hawkmoth	Glutamine	-1.07959	A
Hummingbird	Glutamine	0.0526751	A
Moth	Glutamine	0.136874	A
Bee	Histidine	1.64349	A
Butterfly	Histidine	-0.660423	A
Hawkmoth	Histidine	-0.896736	A
Hummingbird	Histidine	-0.208865	A
Moth	Histidine	0.12253	A
Bee	Tryptophan	1.55865	A
Butterfly	Tryptophan	-0.665991	A
Hawkmoth	Tryptophan	-1.05517	A
Hummingbird	Tryptophan	0.0969351	A
Moth	Tryptophan	0.0655804	A
Bee	gamma-Aminobutyric acid (GABA)	1.61292	A
Butterfly	gamma-Aminobutyric acid (GABA)	-0.558653	A
Hawkmoth	gamma-Aminobutyric acid (GABA)	-1.00036	A
Hummingbird	gamma-Aminobutyric acid (GABA)	-0.232173	A
Moth	gamma-Aminobutyric acid (GABA)	0.17827	A
Bee	Glucose	1.75248	B
Butterfly	Glucose	-0.683993	B
Hawkmoth	Glucose	-0.517323	B
Hummingbird	Glucose	-0.419559	B
Moth	Glucose	-0.131603	B
Bee	Sucrose	1.26147	C
Butterfly	Sucrose	-1.08028	C
Hawkmoth	Sucrose	-0.360929	C
Hummingbird	Sucrose	0.829891	C
Moth	Sucrose	-0.650156	C
Bee	Methionine	1.21853	C
Butterfly	Methionine	-1.16495	C
Hawkmoth	Methionine	-0.623199	C
Hummingbird	Methionine	0.835937	C
Moth	Methionine	-0.266315	C
Bee	Alanine	1.47806	D
Butterfly	Alanine	-0.724014	D
Hawkmoth	Alanine	-1.09131	D
Hummingbird	Alanine	0.315797	D
Moth	Alanine	0.0214679	D
Bee	Serine	1.3561	D
Butterfly	Serine	-0.76678	D
Hawkmoth	Serine	-1.10194	D
Hummingbird	Serine	0.593489	D
Moth	Serine	-0.0808657	D
Bee	Proline	1.3457	D
Butterfly	Proline	-0.728669	D
Hawkmoth	Proline	-1.10956	D
Hummingbird	Proline	0.637231	D
Moth	Proline	-0.144697	D
Bee	Asparagine	1.4416	D
Butterfly	Asparagine	-0.887019	D
Hawkmoth	Asparagine	-0.963594	D
Hummingbird	Asparagine	0.452334	D
Moth	Asparagine	-0.0433181	D
Bee	Aspartic acid	1.39733	D
Butterfly	Aspartic acid	-0.662531	D
Hawkmoth	Aspartic acid	-1.20118	D
Hummingbird	Aspartic acid	0.401901	D
Moth	Aspartic acid	0.0644816	D
Bee	Glutamic acid	1.29064	D
Butterfly	Glutamic acid	-0.526101	D
Hawkmoth	Glutamic acid	-1.35079	D
Hummingbird	Glutamic acid	0.467754	D
Moth	Glutamic acid	0.118503	D
Bee	Tyrosine	1.47276	D
Butterfly	Tyrosine	-0.825622	D
Hawkmoth	Tyrosine	-0.984153	D
Hummingbird	Tyrosine	0.417484	D
Moth	Tyrosine	-0.0804678	D
Bee	Hydroxyproline	1.11526	D
Butterfly	Hydroxyproline	-0.734951	D
Hawkmoth	Hydroxyproline	-1.05407	D
Hummingbird	Hydroxyproline	0.999448	D
Moth	Hydroxyproline	-0.32569	D
Bee	alpha Aminobutyric acid	1.40429	D
Butterfly	alpha Aminobutyric acid	-0.8351	D
Hawkmoth	alpha Aminobutyric acid	-1.02681	D
Hummingbird	alpha Aminobutyric acid	0.521661	D
Moth	alpha Aminobutyric acid	-0.0640392	D
Bee	alpha Aminoadipic acid	1.40726	D
Butterfly	alpha Aminoadipic acid	-0.628167	D
Hawkmoth	alpha Aminoadipic acid	-1.16795	D
Hummingbird	alpha Aminoadipic acid	0.498827	D
Moth	alpha Aminoadipic acid	-0.109965	D
Bee	Lysine	1.43622	E
Butterfly	Lysine	-0.361736	E
Hawkmoth	Lysine	-1.08567	E
Hummingbird	Lysine	-0.554613	E
Moth	Lysine	0.565802	E
Bee	Ornithine	1.2876	E
Butterfly	Ornithine	-0.240426	E
Hawkmoth	Ornithine	-0.580578	E
Hummingbird	Ornithine	-1.19204	E
Moth	Ornithine	0.725441	E
Bee	Beta-alanine	0.724554	F
Butterfly	Beta-alanine	0.494169	F
Hawkmoth	Beta-alanine	-1.32753	F
Hummingbird	Beta-alanine	-0.800749	F
Moth	Beta-alanine	0.909554	F
